# Supplementary material for: Multifaceted Assessment of Wastewater-Based Epidemiology for SARS-CoV-2 in Selected Urban Communities in Davao City, Philippines: A Pilot Study
Source: Int J Environ Res Public Health. 2022 Jul 19;19(14):8789. doi: 10.3390/ijerph19148789 (PMC9324557; doi:10.3390/ijerph19148789)
Supplement: Supplementary file 1 [file ijerph-19-08789-s001.zip]

Archive with 1 entries (1 files):
- ijerph-1628742-supplementary.pdf
